# Supplementary material for: Population-Based Temporal Trends and Ethnic Disparity in Cervical Cancer Mortality in South Africa (1999–2018): A Join Point and Age–Period–Cohort Regression Analyses
Source: Cancers (Basel). 2022 Dec 19;14(24):6256. doi: 10.3390/cancers14246256 (PMC9816936; doi:10.3390/cancers14246256)
Supplement: Supplementary file 1 [file cancers-14-06256-s001.zip]

Archive with 1 entries (1 files):
- cancers-2011464-Supplementary Materials.pdf
